# Supplementary material for: Integrated metagenomics and metabolomics analysis reveals dynamic changes of microbiota and metabolic profile during fermentation of cigar tobacco (Nicotiana tabacum L.) leaves
Source: Front Genet. 2025 Nov 10;16:1662815. doi: 10.3389/fgene.2025.1662815 (PMC12640762; doi:10.3389/fgene.2025.1662815)
Supplement: Supplementary file 1 [file Table2.xlsx]

## Sheet: Supplementry Table 2
Supplementary Table 2 Statistics of metagenome predicted genes
Sample ID	Gene number	Total length(bp)	Average length(bp)	Max length(bp)	Min length(bp)
T0-1	438216	180271962	411	16863	102
T0-2	341087	141885090	415	16863	102
T0-3	470651	183017655	388	15315	102
T1-1	529182	206512557	390	23025	102
T1-2	583302	221621331	379	14658	102
T1-3	621394	251811861	405	15207	102
T2-1	476659	169356237	355	14658	102
T2-2	491829	204392607	415	8139	102
T2-3	469572	176444223	375	9411	102
T3-1	318856	123732000	388	16797	102
T3-2	356617	142536456	399	16797	102
T3-3	458096	185741523	405	16797	102
