# Supplementary material for: Integrated metagenomics and metabolomics analysis reveals dynamic changes of microbiota and metabolic profile during fermentation of cigar tobacco (Nicotiana tabacum L.) leaves
Source: Front Genet. 2025 Nov 10;16:1662815. doi: 10.3389/fgene.2025.1662815 (PMC12640762; doi:10.3389/fgene.2025.1662815)
Supplement: Supplementary file 3 [file Table3.xlsx]

## Sheet: Sheet1
Supplementary Table 3 88 DEMs Shared by three comparison groups
Compounds	T0 vs. T1	T0 vs. T2	T0 vs. T3
Chlorogenic acid methyl ester	down	down	down
6-O-Acetylcoriatin	down	down	down
Nicotine N-glucoside	down	down	down
2-Propylglutaric acid	down	down	down
1,2,3,3a-tetrahydropyrrolo[2,1-b]quinazolin-4(9H)-ol	up	up	up
Kaempferol-3-O-galactoside (Trifolin)*	down	down	down
Quercetin-4'-O-glucoside (Spiraeoside)*	down	down	down
Stearamide	down	down	down
1,4,8-Trihydroxynaphthalene-1-O-glucoside	down	down	down
(-)-Loliolide	down	down	down
Scopoletin (7-Hydroxy-6-methoxycoumarin)	down	down	down
Laurocapram	down	down	down
Coumaroyl Quinic Acid*	down	down	down
3-Amino-4-phenylbutanoic acid	down	down	down
(1R,3S)-1-Methyl-1,2,3,4-tetrahydro-β-carboline-3-carboxylic acid	down	down	down
Oleamide (9-Octadecenamide)*	down	down	down
Xanthine	up	up	up
3-Hydroxy-L-phenylalanine	up	up	up
Quercetin-3-O-robinobioside	down	down	down
Neosakuranin	down	down	down
LysoPC 17:0	down	down	down
alpha-Pyrrolidinopropiophenone	up	up	up
LysoPC 20:3	down	down	down
Nepetin (5,7,3',4'-Tetrahydroxy-6-methoxyflavone)	down	down	down
Aspartyl-L-proline	up	down	down
LysoPC 18:0	down	down	down
3-O-p-Coumaroylquinic acid*	down	down	down
(2S,3S,4S,5R,6R)-6-(3-benzoyloxy-2-hydroxypropoxy)-3,4,5-trihydroxyoxane-2-carboxylic acid	down	down	down
Cytosine	down	down	down
Trihydroxycinnamoylquinic acid	down	down	down
Methionyl-Arginine	up	up	up
Thymuside A	down	down	down
5-O-p-Coumaroylquinic acid*	down	down	down
Anabasine-glucoside	down	down	down
Isofraxidin	down	down	down
Quininic acid; 6-Methoxyquinoline-4-Carboxylic Acid	up	up	up
Neochlorogenic acid (5-O-Caffeoylquinic acid)*	down	down	down
rhodomollein XI	down	down	down
Octadecadienamide	down	down	down
Trp-Cys	down	down	down
L-Asparagine	down	down	down
5-Methylcytosine	down	down	down
Hesperetin-5-O-glucoside	down	down	down
6-Hydroxykaempferol-7-O-glucoside	down	down	down
Roseoside	down	down	down
Kaempferol-3-O-robinoside-7-O-rhamnoside (Robinin)	down	down	down
Tamarixetin-3-O-rutinoside	down	down	down
Quercetin-3-O-glucoside (Isoquercitrin)	down	down	down
6-MethylCoumarin	up	up	up
L-α-Glutamyl-L-Glutamic Acid	up	down	down
3-Hydroxyanthranilic acid	down	down	down
12-Oxo-phytodienoic acid	down	down	down
Kaempferol-7-O-glucoside*	down	down	down
4-Hydroxy-3-methoxy-β-phenethylamine	down	down	down
Carthamone	down	down	down
Quercetin-3-O-glucuronide	down	down	down
Kaempferol-3-O-rutinoside(Nicotiflorin)	down	down	down
3-Ureidopropionic Acid	down	down	down
Shikimic acid	down	down	down
Kaempferol-3-O-glucorhamnoside*	down	down	down
Luteolin-7-O-(2''-O-rhamnosyl)rutinoside	down	down	down
Syringaresinol-4'-O-glucoside*	up	up	up
1-O-Sinapoyl-β-D-glucose	down	down	down
6-Hydroxy-7-methoxycoumarin	down	down	down
3-Methylbenzaldehyde*	down	down	down
Synargentolide E	down	down	down
6-Methoxykaempferol-3-O-glucoside	down	down	down
LysoPE 18:0	down	down	down
3,5,7,2'-Tetrahydroxyflavone; Datiscetin	down	down	down
Nepetin-7-O-glucoside(Nepitrin)	down	down	down
Kaempferol-3-O-glucoside (Astragalin)*	down	down	down
Ser-Met	down	down	down
Kaempferol-4'-O-glucoside*	down	down	down
Cytarabine	down	down	down
6'-O-Sinapoylsucrose	down	down	down
Aminomalonic acid	up	up	up
2,3,5,4'-Tetrahydroxystilbene-2-O-glucoside*	down	down	down
Hesperetin-7-O-glucoside	down	down	down
Kaempferol-3-O-neohesperidoside*	down	down	down
Luteolin-7-O-glucoside (Cynaroside)	down	down	down
Kaempferol-3-O-glucoside-7-O-rhamnoside*	down	down	down
3'-methoxyquercetin-3-O-L-rhamnosyl(1→2)-glucopyranoside	down	down	down
Isorhamnetin-3-O-neohesperidoside	down	down	down
Rhamnetin-3-O-Rutinoside	down	down	down
Luteolin-3'-O-glucoside*	down	down	down
Luteolin-4'-O-glucoside*	down	down	down
β-ionone	down	down	down
(1S,2R)-2-[4-[(2S)-2,3-Dihydroxypropyl]-2,6-dimethoxyphenoxy]-1-(4-hydroxy-3-methoxyphenyl)propane-1,3-diol	up	up	up
2-Hydroxy-2-methyl-3-oxobutanoic acid*
L-Arginine
Phenylpyruvic acid
L-Tyrosine
L-Glycine
L-Phenylalanine
L-Leucine
3-Dehydroshikimic acid
L-Glutamine
L-Ornithine
L-Tryptophan
L-Serine
L-Histidine
L-Lysine
L-Isoleucine
L-Proline
2,6-Diaminooimelic acid
3-Methyl-2-oxopentanoic acid
5-Hydroxy-L-tryptophan
N-Acetyl-5-hydroxytryptamine
Indole
Methoxyindoleacetic acid
2-Picolinic acid
Tryptophol
4-Hydroxyphenylacetylglycine
Succinic acid*
Succinic semialdehyde
Dopamine
3,4-Dihydroxybenzeneacetic acid
Homogentisic acid
3-Hydroxycinnamic Acid*
4-Hydroxy-2-Oxopentanoic Acid*
Phenylacetyl-L-glutamine
2-Phenylethylamine
2-Phenylethanol
Gluconic acid
D-Glucono-1,5-lactone
3-Carbamyl-1-methylpyridinium;(1-Methylnicotinamide)
Nicotinamide
Nicotinic acid (Vitamin B3)
6-Hydroxynicotinic acid
Trigonelline
D-Sucrose
D-Trehalose
