# Supplementary material for: Integrated metagenomics and metabolomics analysis reveals dynamic changes of microbiota and metabolic profile during fermentation of cigar tobacco (Nicotiana tabacum L.) leaves
Source: Front Genet. 2025 Nov 10;16:1662815. doi: 10.3389/fgene.2025.1662815 (PMC12640762; doi:10.3389/fgene.2025.1662815)
Supplement: Supplementary file 8 [file Table1.xlsx]

## Sheet: SupplementaryTable1
Supplementary Table 1 Statistics of metagenome assembly and predicted genes
Sample ID	Clean data base (bp)	Number of Reads	Q30 (%)	Contig Num	Total Len (bp)	Largest Len (bp)	N50 (bp)
T0-1	6345655686	42242764	95.95	640515	524382804	215644	1058
T0-2	6053242700	40276090	95.85	480719	428389131	585152	1321
T0-3	6482296450	43154696	95.78	702728	495379797	500010	783
T1-1	6412509446	42738592	94.32	777877	553320430	198914	756
T1-2	7073385500	47246132	93.81	885000	643965314	721510	836
T1-3	6124462640	40804994	95.01	764531	582111110	138434	891
T2-1	6607406246	44134364	94.47	861742	588863721	672863	728
T2-2	6215214062	41343822	93.12	583836	465442988	221691	968
T2-3	6514122146	43381182	95.84	708634	524192943	73173	814
T3-1	6136316114	40885818	95.77	404158	281472781	638601	711
T3-2	6150611774	41005532	96.12	425076	323156304	702918	778
T3-3	6252846762	41552936	94.48	499472	431941819	407307	1186
